# Supplementary material for: Efficacy and potential use of novel sustained release fillers as intracanal medicaments against Enterococcus faecalis biofilm in vitro
Source: BMC Oral Health. 2019 Aug 20;19:190. doi: 10.1186/s12903-019-0879-1 (PMC6700812; doi:10.1186/s12903-019-0879-1)
Supplement: Supplementary file 3 — Supporting data. The file contains data to support Figs. 3, 4 and 5. (XLSX 30 kb) [file 12903_2019_879_MOESM3_ESM.xlsx]

## Sheet: Absorbance data
Application: Tecan i-control				Tecan i-control , 1.11.1.0
Device: infinite 200Pro				Serial number: 1412000808				Serial number of connected stacker:
Firmware: V_3.37_07/12_Infinite (Jul 20 2012/13.56.47)				MAI, V_3.37_07/12_Infinite (Jul 20 2012/13.56.47)
Mode				Absorbance
Measurement Wavelength				540	nm
Bandwidth				9	nm
Reference Wavelength				630	nm
Bandwidth				9	nm
Number of Flashes				25
Settle Time				0	ms
All values represent the calculated difference between the measurement and the reference wavelengt
	Data for Figure 3									Percentage of Control
Week	SRF-CPC						Average	StDev		Average	StDev
1	0.0176	0.0147	0.016	0.0197	0.0257	0.0341	0.0213	0.00736342		5.1022	1.76383
3	0.0107	0.0057	0.0049	0.0062	0.005	0.0063	0.00646667	0.00215468		1.58032	0.52656
5	0.0067	0.0086	0.0107	0.0093	0.0166	0.0135	0.0109	0.00359944		2.11664	0.698966
7	0.0053	0.0061	0.0068	0.0063	0.0044	0.0054	0.00571667	0.000856543		1.10286	0.165244
8	0.1924	0.0049	0.269	0.1916	0.1506	0.0995	0.151333	0.0908661		31.7072	19.0382
9	0.2654	0.2499	0.322	0.2589	0.2275	0.2353	0.259833	0.0335933		31.4232	4.06264
	SRF-Placebo
1	0.3629	0.2922	0.4885	0.5088	0.6526	0.396	0.450167	0.127585		107.833	30.5617
3	0.2518	0.2025	0.0973	0.3343	0.2998	0.3083	0.249	0.0878137		60.8504	21.4598
5	0.2105	0.336	0.3766	0.3766	0.3047	0.4037	0.334683	0.0701421		64.9913	13.6207
7	0.3764	0.3401	0.3934	0.2799	0.4102	0.3377	0.356283	0.0471826		68.7341	9.10246
8	0.3419	0.4624	0.3846	0.2685	0.4332	0.3797	0.378383	0.0685703		79.2786	14.3668
9	0.3705	0.6074	0.6009	0.4287	0.5934	0.4168	0.50295	0.108778		60.8248	13.1552
	Control biofilm
1	0.4129	0.4161	0.3927	0.4411	0.4331	0.4089	0.417467	0.0173921		100	4.16612
3	0.3245	0.4662	0.4536	0.4012	0.3813	0.4284	0.4092	0.0521642		100	12.7478
5	0.4229	0.5702	0.5702	0.5464	0.5281	0.452	0.514967	0.0627743		100	12.19
7	0.5257	0.5265	0.5199	0.5377	0.5563	0.444	0.51835	0.0386404		100	7.4545
8	0.4505	0.492	0.3808	0.5288	0.4988	0.5128	0.477283	0.0540765		100	11.3301
9	0.8782	0.9359	0.8286	0.6689	0.8573	0.7924	0.826883	0.0912074		100	11.0303
	Data for Figure 4							Percentage of Control
Age of Biofilm (days)	SRF-CPC				Average	StDev		Average	StDev
1	0.0106	0.0092	0.0136	0.0103	0.010925	0.00188215		2.84505	0.490144
3	0.0046	0	0.005	0.0106	0.00505	0.00434012		2.42293	2.08234
7	0.0128	0.0145	0.0228	0.0089	0.01475	0.00585634		5.4413	2.16041
	SRF-Placebo
1	0.405	0.4977	0.3756	0.2894	0.391925	0.0859015		102.064	22.3702
3	0.258	0.1482	0.1828	0.2	0.19725	0.0458724		94.6384	22.0091
7	0.5164	0.6141	0.2857	0.4936	0.47745	0.138105		176.132	50.9473
	Control Biofilm
1	0.332	0.4094	0.409	0.3856	0.384	0.0364084		100	9.48136
3	0.224	0.2231	0.2185	0.1681	0.208425	0.026991		100	12.95
7	0.2188	0.3033	0.3158	0.2464	0.271075	0.0461169		100	17.0126
								Percentage of Control
Treatment - Time	Data for Figure 5				Average	StDev		Average	StDev
SRF-CPC 1/2 h	0.5961	0.7374	0.6168	0.4604	0.602675	0.113484		71.7812	13.5164
Placebo 1/2 h	0.9097	0.6405	0.7303	0.6085	0.72225	0.135184		86.0231	16.101
Control 1/2 h	0.8417	0.8576	0.8269	0.8322	0.8396	0.0134717		100	1.60454
SRF-CPC 1 h	0.3972	0.4304	0.5389	0.4217	0.44705	0.0628259		52.2361	7.34098
Placebo 1 h	0.7874	0.7468	0.6985	0.6412	0.718475	0.0630433		83.9512	7.36638
Control 1 h	0.8639	0.8798	0.8533	0.8263	0.855825	0.0224952		100	2.62849
SRF-CPC 2 h	0.4209	0.4234	0.3856	0.3075	0.38435	0.0540626		42.5979	5.99181
Placebo 2 h	0.6813	0.5554	0.7807	0.6145	0.657975	0.0966388		72.924	10.7106
Control 2 h	0.8834	0.9276	0.8913	0.9068	0.902275	0.0194812		100	2.15912
SRF-CPC 6 h	0.2212	0.18	0.1632	0.1278	0.17305	0.0387785		25.4046	5.69288
Placebo 6 h	0.5329	0.5479	0.5514	0.5171	0.537325	0.0156904		78.8821	2.30344
Control 6 h	0.5589	0.7234	0.6989	0.7435	0.681175	0.0835318		100	12.2629
SRF-CPC 12 h	0.0115	0.0151	0.0118	0.0168	0.0138	0.0025807		2.60353	0.486878
Placebo 12 h	0.3851	0.3966	0.5108	0.5024	0.448725	0.0670807		84.6571	12.6555
Control 12 h	0.4646	0.5264	0.5526	0.5766	0.53005	0.0482094		100	9.09525

## Sheet: Statistical Analysis Figure 3
Table Analyzed	Data 1
Two-way ANOVA	Ordinary
Alpha	0.05
Source of Variation	% of total variation	P value	P value summary	Significant?
Interaction	5.107	<0.0001	****	Yes
Row Factor	18.4	<0.0001	****	Yes
Column Factor	69.49	<0.0001	****	Yes
ANOVA table	SS (Type III)	DF	MS	F (DFn, DFd)	P value
Interaction	0.28	10	0.028	F (10, 90) = 6.560	P<0.0001
Row Factor	1.009	5	0.2017	F (5, 90) = 47.26	P<0.0001
Column Factor	3.81	2	1.905	F (2, 90) = 446.4	P<0.0001
Residual	0.3841	90	0.004268
Within each row, compare columns (simple effects within rows)
Number of families	6
Number of comparisons per family	3
Alpha	0.05
Tukey's multiple comparisons test	Mean Diff.	95.00% CI of diff.	Significant?	Summary	Adjusted P Value
1
SRF-CPC vs. SRF-Placebo	-0.4289	-0.5188 to -0.3390	Yes	****	<0.0001
SRF-CPC vs. Negative Control	-0.3962	-0.4861 to -0.3063	Yes	****	<0.0001
SRF-Placebo vs. Negative Control	0.0327	-0.05719 to 0.1226	No	ns	0.6624
3
SRF-CPC vs. SRF-Placebo	-0.2425	-0.3324 to -0.1526	Yes	****	<0.0001
SRF-CPC vs. Negative Control	-0.4027	-0.4926 to -0.3128	Yes	****	<0.0001
SRF-Placebo vs. Negative Control	-0.1602	-0.2501 to -0.07031	Yes	***	0.0002
5
SRF-CPC vs. SRF-Placebo	-0.3238	-0.4137 to -0.2339	Yes	****	<0.0001
SRF-CPC vs. Negative Control	-0.5041	-0.5940 to -0.4142	Yes	****	<0.0001
SRF-Placebo vs. Negative Control	-0.1803	-0.2702 to -0.09039	Yes	****	<0.0001
7
SRF-CPC vs. SRF-Placebo	-0.3506	-0.4405 to -0.2607	Yes	****	<0.0001
SRF-CPC vs. Negative Control	-0.5126	-0.6025 to -0.4227	Yes	****	<0.0001
SRF-Placebo vs. Negative Control	-0.1621	-0.2520 to -0.07218	Yes	***	0.0001
8
SRF-CPC vs. SRF-Placebo	-0.2271	-0.3169 to -0.1372	Yes	****	<0.0001
SRF-CPC vs. Negative Control	-0.326	-0.4158 to -0.2361	Yes	****	<0.0001
SRF-Placebo vs. Negative Control	-0.0989	-0.1888 to -0.009011	Yes	*	0.0275
9
SRF-CPC vs. SRF-Placebo	-0.2431	-0.3330 to -0.1532	Yes	****	<0.0001
SRF-CPC vs. Negative Control	-0.5671	-0.6569 to -0.4772	Yes	****	<0.0001
SRF-Placebo vs. Negative Control	-0.3239	-0.4138 to -0.2340	Yes	****	<0.0001
Test details	Mean 1	Mean 2	Mean Diff.	SE of diff.	N1	N2	q	DF
1
SRF-CPC vs. SRF-Placebo	0.0213	0.4502	-0.4289	0.03772	6	6	16.08	90
SRF-CPC vs. Negative Control	0.0213	0.4175	-0.3962	0.03772	6	6	14.85	90
SRF-Placebo vs. Negative Control	0.4502	0.4175	0.0327	0.03772	6	6	1.226	90
3
SRF-CPC vs. SRF-Placebo	0.006467	0.249	-0.2425	0.03772	6	6	9.093	90
SRF-CPC vs. Negative Control	0.006467	0.4092	-0.4027	0.03772	6	6	15.1	90
SRF-Placebo vs. Negative Control	0.249	0.4092	-0.1602	0.03772	6	6	6.006	90
5
SRF-CPC vs. SRF-Placebo	0.0109	0.3347	-0.3238	0.03772	6	6	12.14	90
SRF-CPC vs. Negative Control	0.0109	0.515	-0.5041	0.03772	6	6	18.9	90
SRF-Placebo vs. Negative Control	0.3347	0.515	-0.1803	0.03772	6	6	6.759	90
7
SRF-CPC vs. SRF-Placebo	0.005717	0.3563	-0.3506	0.03772	6	6	13.14	90
SRF-CPC vs. Negative Control	0.005717	0.5184	-0.5126	0.03772	6	6	19.22	90
SRF-Placebo vs. Negative Control	0.3563	0.5184	-0.1621	0.03772	6	6	6.076	90
8
SRF-CPC vs. SRF-Placebo	0.1513	0.3784	-0.2271	0.03772	6	6	8.513	90
SRF-CPC vs. Negative Control	0.1513	0.4773	-0.326	0.03772	6	6	12.22	90
SRF-Placebo vs. Negative Control	0.3784	0.4773	-0.0989	0.03772	6	6	3.708	90
9
SRF-CPC vs. SRF-Placebo	0.2598	0.503	-0.2431	0.03772	6	6	9.115	90
SRF-CPC vs. Negative Control	0.2598	0.8269	-0.5671	0.03772	6	6	21.26	90
SRF-Placebo vs. Negative Control	0.503	0.8269	-0.3239	0.03772	6	6	12.15	90

## Sheet: Statistical Analysis Figure 4
Table Analyzed	Data 1
Two-way ANOVA	Ordinary
Alpha	0.05
Source of Variation	% of total variation	P value	P value summary	Significant?
Interaction	9.743	0.0003	***	Yes
Row Factor	10.47	<0.0001	****	Yes
Column Factor	71.08	<0.0001	****	Yes
ANOVA table	SS (Type III)	DF	MS	F (DFn, DFd)	P value
Interaction	0.1101	4	0.02753	F (4, 27) = 7.556	P=0.0003
Row Factor	0.1184	2	0.05918	F (2, 27) = 16.24	P<0.0001
Column Factor	0.8035	2	0.4017	F (2, 27) = 110.3	P<0.0001
Residual	0.09838	27	0.003644
Within each row, compare columns (simple effects within rows)
Number of families	3
Number of comparisons per family	3
Alpha	0.05
Tukey's multiple comparisons test	Mean Diff.	95.00% CI of diff.	Significant?	Summary	Adjusted P Value
1
SRF-CPC vs. SRF-Placebo	-0.381	-0.4868 to -0.2752	Yes	****	<0.0001
SRF-CPC vs. Control	-0.3731	-0.4789 to -0.2672	Yes	****	<0.0001
SRF-Placebo vs. Control	0.007925	-0.09791 to 0.1138	No	ns	0.9812
3
SRF-CPC vs. SRF-Placebo	-0.1922	-0.2980 to -0.08637	Yes	***	0.0003
SRF-CPC vs. Control	-0.2034	-0.3092 to -0.09754	Yes	***	0.0002
SRF-Placebo vs. Control	-0.01117	-0.1170 to 0.09466	No	ns	0.963
7
SRF-CPC vs. SRF-Placebo	-0.4627	-0.5685 to -0.3569	Yes	****	<0.0001
SRF-CPC vs. Control	-0.2563	-0.3622 to -0.1505	Yes	****	<0.0001
SRF-Placebo vs. Control	0.2064	0.1005 to 0.3122	Yes	***	0.0001
Test details	Mean 1	Mean 2	Mean Diff.	SE of diff.	N1	N2	q	DF
1
SRF-CPC vs. SRF-Placebo	0.01093	0.3919	-0.381	0.04268	4	4	12.62	27
SRF-CPC vs. Control	0.01093	0.384	-0.3731	0.04268	4	4	12.36	27
SRF-Placebo vs. Control	0.3919	0.384	0.007925	0.04268	4	4	0.2626	27
3
SRF-CPC vs. SRF-Placebo	0.00505	0.1973	-0.1922	0.04268	4	4	6.368	27
SRF-CPC vs. Control	0.00505	0.2084	-0.2034	0.04268	4	4	6.738	27
SRF-Placebo vs. Control	0.1973	0.2084	-0.01117	0.04268	4	4	0.3703	27
7
SRF-CPC vs. SRF-Placebo	0.01475	0.4775	-0.4627	0.04268	4	4	15.33	27
SRF-CPC vs. Control	0.01475	0.2711	-0.2563	0.04268	4	4	8.493	27
SRF-Placebo vs. Control	0.4775	0.2711	0.2064	0.04268	4	4	6.838	27
SRF-Placebo vs. Control	0.1973	0.2084	-0.01117	0.04268	4	4	0.3703	27
7
SRF-CPC vs. SRF-Placebo	0.01475	0.4775	-0.4627	0.04268	4	4	15.33	27
SRF-CPC vs. Control	0.01475	0.2711	-0.2563	0.04268	4	4	8.493	27
SRF-Placebo vs. Control	0.4775	0.2711	0.2064	0.04268	4	4	6.838	27

## Sheet: Statistical Analysis Figure 5
Table Analyzed	Data 1
Two-way ANOVA	Ordinary
Alpha	0.05
Source of Variation	% of total variation	P value	P value summary	Significant?
Interaction	4.716	0.0003	***	Yes
Row Factor	35.46	<0.0001	****	Yes
Column Factor	54.26	<0.0001	****	Yes
ANOVA table	SS	DF	MS	F (DFn, DFd)	P value
Interaction	0.1728	8	0.0216	F (8, 45) = 4.767	P=0.0003
Row Factor	1.299	4	0.3248	F (4, 45) = 71.69	P<0.0001
Column Factor	1.988	2	0.9939	F (2, 45) = 219.4	P<0.0001
Residual	0.2039	45	0.004531
Compare column means (main column effect)
Number of families	1
Number of comparisons per family	3
Alpha	0.05
Tukey's multiple comparisons test	Mean Diff.	95.00% CI of diff.	Significant?	Summary	Adjusted P Value
SRF-CPC vs. SRF-Placebo	-0.2928	-0.3444 to -0.2412	Yes	****	<0.0001
SRF-CPC vs. Control Biofilm	-0.4376	-0.4892 to -0.3860	Yes	****	<0.0001
SRF-Placebo vs. Control Biofilm	-0.1448	-0.1964 to -0.09325	Yes	****	<0.0001
Test details	Mean 1	Mean 2	Mean Diff.	SE of diff.	N1	N2	q	DF
SRF-CPC vs. SRF-Placebo	0.3242	0.617	-0.2928	0.02129	20	20	19.45	45
SRF-CPC vs. Control Biofilm	0.3242	0.7618	-0.4376	0.02129	20	20	29.07	45
SRF-Placebo vs. Control Biofilm	0.617	0.7618	-0.1448	0.02129	20	20	9.623	45
